# Supplementary material for: Modelling of Electrowetting-Induced Droplet Detachment and Jumping over Topographically Micro-Structured Surfaces
Source: Micromachines (Basel). 2021 May 21;12(6):592. doi: 10.3390/mi12060592 (PMC8224045; doi:10.3390/mi12060592)
Supplement: Supplementary file 1 [file micromachines-12-00592-s001.zip]

Archive with 5 entries (3 files):
- micromachines-1205045-supplementary/
- micromachines-1205045-supplementary/Supplementary_movies/
- micromachines-1205045-supplementary/Supplementary_movies/Movie1.avi
- micromachines-1205045-supplementary/Supplementary_movies/Movie2.avi
- micromachines-1205045-supplementary/Supplementary_movies/Movie3.avi
